# Supplementary material for: Fast and Adaptive Multi-Agent Planning under Collaborative Temporal Logic Tasks via Poset Products
Source: Research (Wash D C). 2024 Mar 20;7:0337. doi: 10.34133/research.0337 (PMC12326542; doi:10.34133/research.0337)
Supplement: Supplementary 1 — Movie S1 Tables S1 to S3 [file research.0337.f1.zip]

Archive with 1 entries (1 files):
- research.mp4
